# Supplementary material for: Investigation of Polymers as Matrix Materials for Application in Colorimetric Gas Sensors for the Detection of Ammonia
Source: Sensors (Basel). 2025 Apr 30;25(9):2829. doi: 10.3390/s25092829 (PMC12074213; doi:10.3390/s25092829)
Supplement: Supplementary file 1 [file sensors-25-02829-s001.zip]

Archive with 1 entries (1 files):
- sensors-3566653-supplementary.pdf
